# Supplementary material for: Detection of Residual Antibiotics and Their Differential Distribution in Broiler Chicken Tissues Using Enzyme-Linked Immunosorbent Assay
Source: Antibiotics (Basel). 2021 Oct 26;10(11):1305. doi: 10.3390/antibiotics10111305 (PMC8614859; doi:10.3390/antibiotics10111305)
Supplement: Supplementary file 1 [file antibiotics-10-01305-s001.zip]

Archive with 1 entries (1 files):
- antibiotics-1408190-supplementary.pdf
